# Supplementary material for: Hydrothermal Conversion of Annatto Seed Waste (Bixa orellana) into Functional Hydrochar: Synthesis, Characterization, and Adsorption Mechanism of Tetracycline
Source: Molecules. 2026 Apr 7;31(7):1224. doi: 10.3390/molecules31071224 (PMC13074624; doi:10.3390/molecules31071224)
Supplement: Supplementary file 1 [file molecules-31-01224-s001.zip]

Archive with 1 entries (1 files):
- molecules-4228641-supplementary.pdf
